# Supplementary material for: Gene panel selection for targeted spatial transcriptomics
Source: Genome Biol. 2024 Jan 25;25:35. doi: 10.1186/s13059-024-03174-1 (PMC10811939; doi:10.1186/s13059-024-03174-1)
Supplement: Supplementary file 2 — Additional file 2: Table S1. Information of the Moffit, Codeluppi, and Zhang dataset [file 13059_2024_3174_MOESM2_ESM.xlsx]

## Sheet: Sheet1
Information of the Moffit, Codeluppi, and Zhang dataset
Dataset	Moffit	Codeluppi	Zhang
single-cell RNA sequencing platform	10X Genomics Chromium v2 & Illumina NextSeq500	Illumina HiSeq 2000	10X Genomics Chromium v3 & Illumina NovaSeq
Spatially resolved transcriptomics platform	MERFISH	osmFISH	DARTFISH
Number of cell types in scRNA-seq at level 1 for gene panel selection	12	12	16
Number of cells in scRNA-seq at level 1 for gene panel selection	30370	2816	64693
Number of cell types in scRNA-seq at level 2 for gene panel selection	87	47	46
Number of cells in scRNA-seq at level 2 for gene panel selection	30370	2816	64693
Number of overlapping cell types at level 1 for platform effect estimation	9	11	7
Number of cells in scRNA-seq at level 1 for platform effect estimation	29760	2139	43261
Number of cells in spatial transcriptomics data at level 1 for platform effect estimation	417026	3127	1341
