# Supplementary material for: Gene panel selection for targeted spatial transcriptomics
Source: Genome Biol. 2024 Jan 25;25:35. doi: 10.1186/s13059-024-03174-1 (PMC10811939; doi:10.1186/s13059-024-03174-1)
Supplement: Supplementary file 3 — Additional file 3: Table S2. Curated marker genes for the Zhang dataset [file 13059_2024_3174_MOESM3_ESM.xlsx]

## Sheet: Cell Type Markers v2
	Curated marker genes for the Zhang dataset
						Curated
	Subclass (Full Name)	Subclass Level 3	Subclass Level 1	Class	Substructure	Positive Markers	Negative Markers	Degenerative State Upregulated	Degenerative Downregulated	Adaptive State	Cycling State
	Podocyte	POD	POD	epithelial cells	glomerulus	NPHS1, NPHS2, PTPRQ, CLIC5, NTNG1		CDKN1C, SPOCK2	PTPRQ
	Parietal Epithelial Cell	PEC	PEC	epithelial cells	glomerulus	CLDN1, VCAM1, CFH
	Proximal Tubule Cell		PT	epithelial cells	proximal tubules	LRP2, CUBN, AQP1		CST3, HAVCR1, CLU, APOE, S100A6, B2M		ITGB8, CDH6, DCDC2, VCAM1, DLGAP1, HAVCR1, PLSCR1	MKI67, TOP2A
	Proximal Tubule Epithelial Cell Segment 1	PT-S1	PT	epithelial cells	proximal tubules	SLC5A12, SLC22A6,SLC22A8, SLC5A2
	Proximal Tubule Epithelial Cell Segment 2	PT-S2	PT	epithelial cells	proximal tubules	SLC34A1, SLC22A7
	Proximal Tubule Epithelial Cell Segment 3	PT-S3	PT	epithelial cells	proximal tubules	SLC5A11, MOGAT1, SLC22A7, SLC22A24, SLC7A13
	Thin Limb Cell		TL	epithelial cells	intermediate tubules	CRYAB, TACSTD2, AKR1B1
	Descending Thin Limb Cell Type 2	DTL2	DTL	epithelial cells	intermediate tubules	AQP1, UNC5D	CLDN10
	Descending Thin Limb Cell Type 1	DTL1	DTL	epithelial cells	intermediate tubules	ADGRL3, ID1	CLDN10, AQP1
	Descending Thin Limb Cell Type 3	DTL3	DTL	epithelial cells	intermediate tubules	CLDN1, SH3GL3, SLC14A2, SMOC2	CLDN10, AQP2
	Ascending Thin Limb Cell	ATL	ATL	epithelial cells	intermediate tubules	CLDN1, SH3GL3, CLDN10, PROX1
	Thick Ascending Limb Cell		TAL	epithelial cells	Distal tubules	SLC12A1, CASR, UMOD, EGF			UMOD, EGF	ITGB6, PROM1, CCL2, PLSCR1, DCDC2
	Medullary Thick Ascending Limb Cell	M-TAL	TAL	epithelial cells	Distal tubules	PROX1
	Cortical Thick Ascending Limb Cell	C-TAL	TAL	epithelial cells	Distal tubules
	Macula Densa Cell	MD	TAL	epithelial cells	Distal tubules	NOS1, ROBO2	UMOD
	Distal Convoluted Tubule Cell		DCT	epithelial cells	Distal tubules	Distal tubules
	Distal Convoluted Tubule Cell Type 1	DCT1	DCT	epithelial cells	Distal tubules
	Distal Convoluted Tubule Cell Type 2	DCT2	DCT	epithelial cells	Distal tubules	SLC8A1
	Connecting Tubule		CNT	epithelial cells	Collecting tubules	SLC8A1, HSD11B2, CALB1
	Connecting Tubule Cell	CNT	CNT	epithelial cells	Collecting tubules
	Connecting Tubule Principal Cell	CNT-PC	CNT	epithelial cells	Collecting tubules	SCNN1G, SCNN1B
	Principal Cell		PC	epithelial cells	Collecting tubules	AQP2, AQP3
	Cortical Collecting Duct Principal Cell	CCD-PC	PC	epithelial cells	Collecting tubules	SCNN1G, SCNN1B
	Outer Medullary Collecting Duct Principal Cell	OMCD-PC	PC	epithelial cells	Collecting tubules	SCNN1G, SCNN1B
	Inner Medullary Collecting Duct Cell	IMCD	PC	epithelial cells	Collecting tubules	SLC14A2, HS3ST5
	Papillary Epithelial Cells	PapE	PC	epithelial cells	Collecting tubules	TP63, KRT5
	Intercalated Cell		IC	epithelial cells	Collecting tubules	ATP6V0D2
	Cortical Collecting Duct Intercalated Cell Type A	CCD-IC-A	IC	epithelial cells	Collecting tubules	SLC26A7, SLC4A1
	Connecting Tubule Intercalated Cell Type A	CNT-IC-A	IC	epithelial cells	Collecting tubules	SLC26A7, SLC4A1, SLC8A1
	Outer Medullary Collecting Duct Intercalated Cell Type A	OMCD-IC-A	IC	epithelial cells	Collecting tubules	SLC26A7, SLC4A1, KIT
	Intercalated Beta Cell	IC-B	IC	epithelial cells	Collecting tubules	SLC26A4, SLC4A9
	Endothelial Cell		EC	endothelial cells	vessels	PECAM1, CD34
	Glomerular Capillary Endothelial Cell	EC-GC	EC	endothelial cells	glomerulus	EMCN, HECW2, PLAT, EHD3
	Afferent / Efferent Arteriole Endothelial Cell	EC-AEA	EC	endothelial cells	vessels	BTNL9, PALMD, TM4SF1, SERPINE2, AQP1
	Descending Vasa Recta Endothelial Cell	EC-DVR	EC	endothelial cells	vessels	BTNL9, PALMD, TM4SF1, SERPINE2, AQP1, SLC14A1
	Peritubular Capilary Endothelial Cell	EC-PTC	EC	endothelial cells	vessels	DNASE1L3, PLVAP
	Ascending Vasa Recta Endothelial Cell	EC-AVR	EC	endothelial cells	vessels	DNASE1L3, PLVAP, TLL1	PALMD, BTNL9, SLC14A1
	Lymphatic Cell	EC-LYM	EC	endothelial cells	vessels	PROX1, MMRN1
	Vascular Smooth Muscle Cell and Pericyte		VSM/P	stroma cells	interstitium	PDGFRB, NOTCH3		TAGLN, ACTA2
	Mesangial Cell	MC	VSM/P	stroma cells	glomerulus	POSTN, PIEZO2, ITGA8
	Renin-positive Juxtaglomerular Granular Cell	REN	VSM/P	stroma cells	interstitium	REN
	Vascular Smooth Muscle Cell	VSMC	VSM/P	stroma cells	interstitium	MYH11, MCAM
	Vascular Smooth Muscle Cell / Pericyte	VSMC/P	VSM/P	stroma cells	interstitium
	Fibroblast		FIB	stroma cells	interstitium	C7, DCN, COL1A1, PDGFRA				FLRT2, FGF14, IGF1
	Fibroblast	FIB	FIB	stroma cells	stroma cells	MEG3, LAMA2
	Medullary Fibroblast	M-FIB	FIB	stroma cells	interstitium	SYT1, TNC
	Myofibroblast	MyoF	FIB	stroma cells	interstitium	FAP, ACTA2, TAGLN, POSTN, GLI2, COL5A1
	Immune Cells		IMM	immune cells	interstitium	PTPRC
	B Cell	B	IMM	immune cells	interstitium	MS4A1, BANK1
	Plasma Cell	PL	IMM	immune cells	interstitium	IGKC, MZB1
	T Cell	T	IMM	immune cells	interstitium	CD3E, CD4
	Natural Killer T Cell	NKT	IMM	immune cells	intrrstitium	NKG7, GNLY, CD96, RUNX3
	Mast Cell	MAST	IMM	immune cells	interstitium	MS4A2, CPA3, KIT	IL3RA
	M2 Macrophage	MAC-M2	IMM	immune cells	interstitium	CD163, F13A1, MRC1, CD14
	Classical Dendritic Cell	cDC	IMM	immune cells	interstitium	ITGAX, FLT3	CD14
	Plasmacytoid Dendritic Cell	pDC	IMM	immune cells	interstitium	IL3RA, FLT3	CD14
	Non-Classical Monocyte	ncMON	IMM	immune cells	interstitium	FCN1, HLA-DRA, FCGR3A
	Neutrophil	NC	IMM	immune cells	interstitium	S100A8, S100A9, IFITM2, FCGR3B
	Schwann Cell / Neural	SC/NEU	NEU	neural like cells	interstitium	CDH19, NRXN1, PLP1, S100B
